# Supplementary material for: Clinical Outcomes of Micafungin and Anidulafungin in Candidozyma auris (Formerly Candida auris) Candidemia: A Propensity Score-Matched Retrospective Cohort Study
Source: J Fungi (Basel). 2026 Jul 22;12(7):537. doi: 10.3390/jof12070537 (PMC13412950; doi:10.3390/jof12070537)
Supplement: Supplementary file 1 [file jof-12-00537-s001.zip]

Archive with 1 entries (1 files):
- jof-4387479-supplementary.pdf
